# Supplementary material for: MiTree: A Unified Web Cloud Analytic Platform for User-Friendly and Interpretable Microbiome Data Mining Using Tree-Based Methods
Source: Microorganisms. 2023 Nov 20;11(11):2816. doi: 10.3390/microorganisms11112816 (PMC10672986; doi:10.3390/microorganisms11112816)
Supplement: Supplementary file 1 [file microorganisms-11-02816-s001.zip]

Archive with 1 entries (1 files):
- microorganisms-2685409-supplementary.pdf
